# Supplementary material for: Mechanism for the acute effects of organophosphate pesticides on the adult 5-HT system
Source: Chem Biol Interact. 2016 Feb 5;245:82–9. doi: 10.1016/j.cbi.2015.12.014 (PMC4732990; doi:10.1016/j.cbi.2015.12.014)
Supplement: Supplementary file 2 [file mmc2.zip]

Archive with 10 entries (10 files):
- coi_disclosure.pdf
- coi_disclosure anna watson.pdf
- coi_disclosure chris morris.pdf
- coi_disclosure gartside.pdf
- coi_disclosure matthew campbell.pdf
- coi_disclosure PGB.pdf
- coi_disclosure.KrugerGomes.pdf
- coi_disclosureRDodds.pdf
- Disclosure form Grace Laws.pdf
- Savy_coi_disclosure.pdf
